# Supplementary material for: Sulfur-Doped BiOCl with Enhanced Light Absorption and Photocatalytic Water Oxidation Activity
Source: Nanomaterials (Basel). 2021 Aug 28;11(9):2221. doi: 10.3390/nano11092221 (PMC8472310; doi:10.3390/nano11092221)
Supplement: Supplementary file 1 [file nanomaterials-11-02221-s001.zip]

Archive with 1 entries (1 files):
- nanomaterials-1354314-supplementary.pdf
